# Supplementary material for: Adzuki Bean Alleviates Obesity and Insulin Resistance Induced by a High-Fat Diet and Modulates Gut Microbiota in Mice
Source: Nutrients. 2021 Sep 17;13(9):3240. doi: 10.3390/nu13093240 (PMC8466346; doi:10.3390/nu13093240)
Supplement: Supplementary file 1 [file nutrients-13-03240-s001.zip]

Archive with 1 entries (1 files):
- nutrients-1375977-supplementary.pdf
